# Supplementary material for: COVID-19 Mixed Impact on Hospital Antimicrobial Stewardship Activities: A Qualitative Study in UK-Based Hospitals
Source: Antibiotics (Basel). 2022 Nov 11;11(11):1600. doi: 10.3390/antibiotics11111600 (PMC9686587; doi:10.3390/antibiotics11111600)
Supplement: Supplementary file 1 [file antibiotics-11-01600-s001.zip]

Archive with 1 entries (1 files):
- antibiotics-1979033-supplementary.pdf
